# Supplementary material for: Low-Temperature Storage Improves the Over-Time Stability of Implantable Glucose and Lactate Biosensors
Source: Sensors (Basel). 2019 Jan 21;19(2):422. doi: 10.3390/s19020422 (PMC6359396; doi:10.3390/s19020422)
Supplement: Supplementary file 1 [file sensors-19-00422-s001.zip]

Archive with 1 entries (1 files):
- sensors-422128-SI.pdf
